# Supplementary material for: BK channel properties correlate with neurobehavioral severity in three KCNMA1-linked channelopathy mouse models
Source: eLife. 2022 Jul 12;11:e77953. doi: 10.7554/eLife.77953 (PMC9275823; doi:10.7554/eLife.77953)
Supplement: Source code 1. — Python code to calculate wheel speed and the number and duration of activity gaps. [file elife-77953-code1.zip]

Archive with 1 entries (1 files):
- 16-02-2022-RA-eLife-77953/Wheel Activity Python Script 2021.pdf
